# Supplementary material for: Comparative study of the bronchodilator efficacy and adverse effects of salbutamol and hyoscine butylbromide in horses with severe asthma
Source: J Vet Intern Med. 2024 Apr 12;38(3):1835–41. doi: 10.1111/jvim.17057 (PMC11099713; doi:10.1111/jvim.17057)
Supplement: Supplementary file 1 — Data S1. Supporting information. [file JVIM-38-1835-s001.xlsx]

## Sheet: Horse information
	Horse	Status	Sex	Age (years)	Weight (kg)
	418	Severe asthma	Female	20	509
	431	Severe asthma	Gelding	14	736
	434	Severe asthma	Female	21	664
	439	Severe asthma	Gelding	16	532
	445	Severe asthma	Female	17	613
	446	Severe asthma	Female	16	546
	420	Severe asthma	Gelding	16	520	*Excluded as he did not exhibit clinical signs of airway obstruction and its lung function remained normal
	453	Severe asthma	Female	14	520	*Excluded based on the development of severe airway obstruction that required additional treatments

## Sheet: Pulmonary resistance
Impulse oscillometry (IOS) data
Resistance at 3Hz (kPa/L/s)
		Salbutamol						Hyoscine butylbromide
	Minutes	418	431	434	439	445	446	418	431	434	439	445	446
	0	0.108	0.115	0.078	0.143	0.172	0.164	0.137	0.106	0.146	0.125	0.147	0.107
	5	0.08	0.07	0.071	0.125	0.117	0.074	0.089	0.062	0.061	0.08	0.188	0.072
	10	0.076	0.066	0.07	0.105	0.105	0.072	0.075	0.064	0.056	0.073	0.155	0.084
	15	0.085	0.082	0.07	0.128	0.096	0.073	0.082	0.075	0.067	0.069	0.12	0.118
	30	0.083	0.074	0.075	0.123	0.088	0.069	0.157	0.146	0.081	0.094	0.128	0.114
	60	0.077	0.102	0.078	0.105	0.102	0.083	0.232	0.098	0.117	0.102	0.153	0.111
	90	0.063	0.106	0.063	0.092	0.122	0.102	0.183	0.128	0.089	0.08	0.163	0.13
	120	0.086	0.139	0.069	0.084	0.103	0.106	0.135	0.116	0.085	0.07	0.186	0.118
	180	0.113	0.087	0.068	0.071	0.088	0.112	0.131	0.132	0.081	0.075	0.145	0.152
Resistance at 7Hz (kPa/L/s)
		Salbutamol						Hyoscine butylbromide
	Minutes	418	431	434	439	445	446	418	431	434	439	445	446
	0	0.062	0.062	0.095	0.077	0.064	0.066	0.062	0.064	0.09	0.088	0.072	0.054
	5	0.073	0.073	0.115	0.097	0.094	0.077	0.059	0.065	0.069	0.085	0.097	0.058
	10	0.092	0.084	0.105	0.107	0.082	0.078	0.053	0.075	0.081	0.091	0.086	0.067
	15	0.084	0.078	0.096	0.082	0.085	0.081	0.063	0.077	0.083	0.086	0.097	0.061
	30	0.081	0.078	0.087	0.083	0.074	0.066	0.069	0.059	0.09	0.091	0.092	0.044
	60	0.071	0.062	0.094	0.098	0.054	0.063	0.068	0.055	0.1	0.106	0.058	0.044
	90	0.066	0.055	0.09	0.105	0.064	0.052	0.06	0.064	0.115	0.111	0.055	0.056
	120	0.067	0.067	0.088	0.103	0.067	0.058	0.061	0.064	0.113	0.122	0.082	0.041
	180	0.068	0.074	0.096	0.095	0.08	0.056	0.061	0.065	0.107	0.119	0.056	0.061
Resistance ratio at 3 and 7 Hz (R3/R7)
		Salbutamol						Hyoscine butylbromide
	Minutes	418	431	434	439	445	446	418	431	434	439	445	446
	0	1.742	1.855	0.821	1.857	2.688	2.485	2.21	1.656	1.622	1.42	2.042	1.981
	5	1.096	0.959	0.617	1.289	1.245	0.961	1.508	0.954	0.884	0.941	1.938	1.241
	10	0.826	0.786	0.673	0.981	1.28	0.923	1.415	0.853	0.691	0.802	1.802	1.254
	15	1.012	1.051	0.729	1.561	0	0.901	1.302	0.974	0.807	0.802	1.237	1.934
	30	1.025	0.949	0.862	1.482	1.189	1.045	2.275	2.475	0.9	1.033	1.391	2.591
	60	1.085	1.645	0.83	1.071	1.889	1.317	3.412	1.782	1.17	0.962	2.638	2.523
	90	0.955	1.927	0.7	0.876	1.906	1.962	3.05	2	0.774	0.721	2.964	2.321
	120	1.284	2.075	0.784	0.816	1.537	1.828	2.213	1.813	0.752	0.574	2.268	2.878
	180	1.662	1.176	0.708	0.747	1.1	2	2.148	2.031	0.757	0.63	2.589	2.492

## Sheet: Pulmonary reactance
Impulse oscillometry (IOS) data
Reactance at 3 Hz (kPa/L/s)
		Salbutamol						Hyoscine butylbromide
	Minutes	418	431	434	439	445	446	418	431	434	439	445	446
	0	-0.047	-0.126	0.012	-0.115	-0.176	-0.117	-0.151	-0.071	-0.079	-0.081	-0.118	-0.162
	5	0.003	-0.013	0.014	-0.035	-0.025	-0.004	-0.045	-0.013	0.011	0.003	-0.234	-0.019
	10	0.012	-0.006	0.014	-0.016	-0.043	-0.004	-0.03	0.001	0.009	0.004	-0.129	-0.034
	15	0.007	-0.011	0.014	-0.059	-0.054	-0.004	-0.037	-0.004	0.005	0.007	-0.06	-0.079
	30	-0.008	-0.009	0.018	-0.071	-0.065	-0.013	-0.114	-0.123	-0.007	-0.011	-0.098	-0.137
	60	-0.011	-0.083	0.006	-0.032	-0.094	-0.023	-0.191	-0.14	-0.017	-0.015	-0.184	-0.155
	90	0.004	-0.098	0.015	0.004	-0.118	-0.096	-0.162	-0.135	0.005	0.017	-0.164	-0.117
	120	-0.047	-0.113	0.013	0.006	-0.07	-0.091	-0.134	-0.124	0.011	0.021	-0.142	-0.133
	180	-0.077	-0.02	0.011	0.014	-0.054	-0.11	-0.138	-0.138	0.018	0.02	-0.2	-0.117
Reactance at 7 Hz (kPa/L/s)
		Salbutamol						Hyoscine butylbromide
	Minutes	418	431	434	439	445	446	418	431	434	439	445	446
	0	-0.017	-0.057	0.007	-0.052	-0.102	-0.076	-0.081	-0.018	-0.029	-0.027	-0.058	-0.067
	5	0.04	0.016	0.029	-0.003	-0.016	0.015	-0.006	0.02	0.042	0.026	-0.072	0.008
	10	0.035	0.018	0.028	-0.011	-0.018	0.021	-0.001	0.023	0.022	0.028	-0.049	-0.001
	15	0.035	0.008	0.028	-0.024	-0.042	0.021	0	0.015	0.027	0.036	-0.021	-0.045
	30	0.018	0.011	0.034	-0.019	-0.007	0.002	-0.023	-0.069	0.012	0.031	-0.051	-0.069
	60	0.015	-0.028	0.007	-0.024	-0.035	-0.006	-0.071	-0.058	-0.027	0.007	-0.098	-0.075
	90	0.025	-0.038	0.027	0.011	-0.057	-0.05	-0.065	-0.062	0.004	0.047	-0.091	-0.056
	120	-0.022	-0.042	0.034	0.035	-0.021	-0.052	-0.074	-0.044	0.028	0.032	-0.106	-0.07
	180	-0.03	0.009	0.014	0.038	-0.031	-0.055	-0.064	-0.06	0.037	0.032	-0.114	-0.057

## Sheet: Heart rate
Heart rate (beats per minute)
		Salbutamol						Hyoscine butylbromide
	Time (minutes)	418	431	434	439	445	446	418	431	434	439	445	446
	0	36	44	36		40	40	48	44	32	36	44	44
	5	44	52	36	36	48	44	76	60	80	76	56	76
	10	44	52	32	44	44	40	68	60	80	68	48	72
	15	36	48	32	40	44	40	72	64	68	60	48	56
	30	48	44	36	40	44	40	68	50	60	48	44	56
	60	40	44	36	40	44	40	52	52	44	48	48	48
	90	40	44	32	36	64	36	44	44	32	36	40	44
	120	40	44	32	36	52	40	48	44	36	32	52	40
	180	40	40	32	40	52	36	40	44	32	44	48	40

## Sheet: Gastrointestinal score
Gastrointestinal auscultation score (0-12)
		Salbutamol						Hyoscine butylbromide
	Time (minutes)	418	431	434	439	445	446	418	431	434	439	445	446
	0	9	8	8	7	6	11	7	5	8	7	7	10
	5	8	7	8	6	7	11	4	2	1	5	4	6
	10	7	6		5	6	11	2	2	1	5	1	6
	15	8	6	8	2	5	11	2	2	0	4	1	6
	30	8	7	7	3	5	11	4	5	2	5	2	9
	60	8	8	8	7	6	11	6	6	6	7	5	10
	90	8	9	8	6	6	10	6	6	8	8	6	10
	120	8	9	8	7	6	11	7	7	8	7	6	10
	180	8	9	8	6	6	11	7	7	8	8	5	10
